# Supplementary material for: CA1 pyramidal cell diversity is rooted in the time of neurogenesis
Source: eLife. 2021 Nov 1;10:e69270. doi: 10.7554/eLife.69270 (PMC8660020; doi:10.7554/eLife.69270)
Supplement: Figure 2—source data 1. [file elife-69270-fig2-data1.csv]

PV volume overlap / #slices
measure unit = µm^3
E12.5	E14.5	E16.5
0.78	1.6916	1.2397
0.488	1.1962	0.12179
0.706	1.1439	0.37349
0.45667	2.3243	0.86779
1.286	1.2189	0.29397
1.884	1.2133	0.16319
0.91804	1.1081	0.1126
0.24395	1.1163	1.1103
1.87	0.86082	0.67256
0.7001	0.70056	0.40956
0.3378	2.5622	1.6971
0.642	0.94677	1.2674
0.633	0.76122	0.89502
1.123	0.77507	1.1068
1.075	1.7217	1.1649
1.958	1.6707	0.88836
1.2672	1.6474	0.86477
1.1677	1.1932	1.4188
0.52042	1.0845	1.6295
0.68575	0.76312	0.36281
1.1211	0.93065	1.2405
0.84675	0.54388	0.84966
0.495	0.93807	0.32814
1.308	0.35775	0.53674
0.611	0.62181	0.89898
0.95725	0.50064	1.1471
0.76989	0.44999	0.91056
0.50823	0.93537	0.62366
0.16784	0.61034	1.3916
0.13	2.4255	0.97869
0.35884	2.2349	1.882
0.39241	1.3045	2.2602
0.78423	1.7536	0.28267
0.51739	2.0644	1.6291
0.79239	1.2724	1.3689
0.13487	1.316	0.99146
0.47454	1.9326	0.61223
0.551	1.0489	1.5985
0.058	2.3136	1.3987
1.661	1.4571	1.0629
1.496	1.021	0.67636
0.626	1.299	1.2949
1.227	2.3589	1.8412
0.902	1.6479	1.72
0.673	1.4194
0.451	2.5989
1.0705	2.4285
1.257	2.1187
0.775	1.8625
0.58	2.4623
1.076	2.2356
0.977	3.0556
0.971	3.2063
1.139	2.322
1.9598	1.7818
1.041	2.2263
0.30048	2.3666
0.86706	2.1038
1.1828	1.2074
1.2774	3.1031
0.59288	3.107
0.84287	1.4702
0.35	1.9811
0.20997	1.9573
0.56147	2.6811
1.7891	2.1498
1.2331	2.7966
0.48636	4.9646
1.36	2.8164
1.2996	3.4442
1.5077	2.3593
1.3926	3.0678
1.6541	1.7206
1.289	2.2942
1.2108	2.377
0.74026	2.56
1.8093	1.8754
1.1388	1.892
1.277	2.076
0.95622	1.7516
0.9031	1.9655
1.4372	1.4127
0.9082	2.1849
0.73017	3.9842
0.80277	2.3069
0.27231	1.5444
0.814	2.057
0.9145	2.8682
	2.0603
	2.1809
	1.8435
	1.5337
	2.0862
	1.6595
	2.176
	3.6794
	2.6485
	3.3981
	3.0344
	2.5795
	2.3616
	2.1224
	3.3725
	2.6012
	2.4861
	2.9113
