# Supplementary material for: CA1 pyramidal cell diversity is rooted in the time of neurogenesis
Source: eLife. 2021 Nov 1;10:e69270. doi: 10.7554/eLife.69270 (PMC8660020; doi:10.7554/eLife.69270)
Supplement: Figure 2—source data 2. [file elife-69270-fig2-data2.csv]

	E12			E14			E16
animal	tot cells	CB+ cells	%	tot cells	CB+ cells	%	tot cells	CB+ cells	%
#1	87	35	40.22989	19	1	5.263158	190	87	45.78947
#2	29	8	27.58621	175	42	24	136	31	22.79412
#3	36	11	30.55556	197	27	13.70558	252	87	34.52381
#4	58	22	37.93103	339	24	7.079646	211	104	49.2891
#5	37	18	48.64865
#6	140	39	27.85714
Total	387	133	mean	730	94	mean	789	309	mean
%			35.47			12.51			38.09
