# Supplementary material for: CA1 pyramidal cell diversity is rooted in the time of neurogenesis
Source: eLife. 2021 Nov 1;10:e69270. doi: 10.7554/eLife.69270 (PMC8660020; doi:10.7554/eLife.69270)
Supplement: Figure 3—source data 1. [file elife-69270-fig3-data1.csv]

/ = data not available
				sEPSC									sIPSC									E-I Ratio
rec	mouse ID	cell ID	Location (0-1)	Frequency (Hz)	Amplitude (pA)	Area (pA*ms)	Rise (ms)	HW (ms)	Decay (ms)	Tau	F*Area (pA*ms*Hz)		Frequency (Hz)	Amplitude (pA)	Area (pA*ms)	Rise (ms)	HW (ms)	Decay (ms)	Tau	F*Area (pA*ms*Hz)		Frequency (Hz)	Amplitude (pA)	Area (pA*ms)	F*Area (pA*ms*Hz)
2017_08_04_00	mE12_1	vE12_01	-0.1413	4.95	29.36	194.5	0.6	5.4	5.4	6.04	963.16		36.31	36.83	554.43	0.7	10.5	13.1	14.15	20130.89		0.14	0.8	0.35	0.05
2017_08_11_00	mE12_2	vE12_02	0.8672	7.81	89.14	641.56	0.8	5.2	5.2	6.1	5011.9		34.65	153.84	4152.01	0.7	11.3	16.3	13.74	143854.6		0.23	0.58	0.15	0.03
2017_10_18_02	mE12_3	vE12_03	0.8539	36.09	19.48	277.35	0.6	6.4	7.6	8.24	10009.33		59.83	33.87	856.63	1.1	9.5	10.6	10.38	51247.62		0.6	0.58	0.32	0.2
2017_12_13_00	mE12_4	vE12_04	0.7489	11.09	14.01	95.68	0.7	6	6.2	6.66	1060.76		45.76	27.74	583.25	1.2	11.4	11.1	12.26	26687.14		0.24	0.51	0.16	0.04
2017_12_13_01	mE12_4	vE12_05	-0.4583	4.99	10.2	67.09	1.5	5.5	5.5	6.34	334.5		22.64	20.06	437.7	1.5	14.2	15.9	15.82	9907.83		0.22	0.51	0.15	0.03
2017_12_13_02	mE12_4	vE12_06	0.2708	9.07	16.56	105.1	0.9	5.8	5.2	5.98	953.44		33.53	24.11	299.36	0.6	9.8	10.6	11.76	10036.24		0.27	0.69	0.35	0.1
2019_02_26_00	mE12_5	vE12_07	0.3297	5.56	15.79	138.61	0.8	4.5	4.4	4.67	771.21		6.05	29.36	387.86	0.9	12.1	13.7	15.23	2345.38		0.92	0.54	0.36	0.33
2019_02_26_01	mE12_5	vE12_08	0.2173	6.81	13.25	100.35	1.2	4.9	3.8	4.18	683.56		15.5	26.77	251.21	0.5	8	10	10.7	3893.21		0.44	0.49	0.4	0.18
2019_02_27_00	mE12_6	vE12_09	0.2792	14.12	19.39	127.44	0.6	5	5.2	6.01	1799.77		33.08	46.37	521.78	0.6	9.5	11.1	12.61	17262.57		0.43	0.42	0.24	0.1
2019_02_27_01	mE12_6	vE12_10	0.4653	1.56	13.06	60.25	0.7	4.3	3.7	3.91	93.75		18.44	47.73	546.35	0.6	8.1	9.2	10.3	10076.86		0.08	0.27	0.11	0.01
2019_02_27_02	mE12_6	vE12_11	0.9491	10.91	20.06	196.64	1.2	7.6	6.4	7.48	2144.9		19.2	21.77	440.2	1.4	16	16.3	17.77	8453.18		0.57	0.92	0.45	0.25
2019_02_27_03	mE12_6	vE12_12	0.5535	7.61	12.88	89.81	0.8	5.2	5.1	5.7	683.56		12.97	23.57	297.18	1.3	11.6	10.9	11.75	3853		0.59	0.55	0.3	0.18
2017_07_19_03	mE14_1	vE14_01	0.3878	4.48	14.44	91.41	0.8	5	4.3	4.71	409.87		24.13	34.45	264.44	0.4	6.4	7.1	7.89	6381.61		0.19	0.42	0.35	0.06
2017_07_25_00	mE14_2	vE14_02	0.8495	15.48	42.2	339.13	0.7	4.4	4.3	4.86	5251.1		43.28	73.57	1691.88	0.7	11.2	33.7	13.25	73224.4		0.36	0.57	0.2	0.07
2017_07_25_01	mE14_2	vE14_03	0.6904	17.2	14.77	140.56	1.2	6.3	5.6	6.44	2417.27		71.34	31.47	588.78	0.7	7.6	8.2	9.21	42003.66		0.24	0.47	0.24	0.06
2017_07_25_03	mE14_2	vE14_04	0.7457	5.73	11.76	108.2	1.6	6.1	5	5.46	620.29		16.66	25.14	224.47	0.6	7.3	8.1	8.95	3740.57		0.34	0.47	0.48	0.17
2017_08_22_00	mE14_3	vE14_05	0.8023	/	/	/	/	/	/	/			34.64	50.09	841.93	0.5	7.5	9.6	10.08	29160.95		/	/	/	/
2018_10_24_00	mE14_4	vE14_06	0.6556	2.3	12.13	101.2	1.9	7.7	6.6	7.25	232.66		12.86	15.88	268.21	1.1	15.9	15.8	17.58	3449.43		0.18	0.76	0.38	0.07
2018_10_24_01	mE14_4	vE14_07	0.4031	10.09	10.5	114.64	0.9	8.4	8.2	9.28	1157.21		33.88	21.55	521.55	0.8	14.9	16.3	17.72	17670.65		0.3	0.49	0.22	0.07
2018_10_24_03	mE14_4	vE14_08	0.2974	4.79	11.31	90.68	1.8	6.7	5.7	6.44	434.1		27.43	27.49	512.72	0.7	13.4	15.6	17.59	14065.39		0.17	0.41	0.18	0.03
2018_10_25_01	mE14_5	vE14_09	0.5409	11.66	14.81	140.41	1.2	6.3	5.7	6.43	1637.61		49.03	34.86	496.76	0.8	12.2	14.4	16.85	24356.63		0.24	0.42	0.28	0.07
2018_10_25_02	mE14_5	vE14_10	/	6.13	9.97	51.22	0.6	4.3	4.2	4.72	313.86		22.36	25.35	306.6	0.7	11	11.5	13.03	6854.68		0.27	0.39	0.17	0.05
2018_10_26_00	mE14_6	vE14_11	0.1979	8.91	9.56	55.65	0.6	5.4	5.9	6.6	495.71		33.22	24.76	250.13	0.4	8.3	11.7	11.73	8309.57		0.27	0.39	0.22	0.06
2018_10_26_01	mE14_6	vE14_12	0.651	5.74	11.77	66.1	1.4	5.9	5.2	5.97	379.2		34.24	27.55	296.82	0.4	8.3	10	11.03	10162.04		0.17	0.43	0.22	0.04
2018_10_26_02	mE14_6	vE14_13	0.4517	13.97	24.37	137.27	0.6	4.4	4.4	4.89	1917.51		44.74	25.82	363.6	0.7	10.4	11.1	12.53	16265.89		0.31	0.94	0.38	0.12
2018_11_14_00	mE14_7	vE14_14	0.7809	11.26	16.42	69.34	0.8	5.8	5.1	5.06	780.78		41.21	57.75	1009.42	0.7	9.7	10.2	11.34	41595.25		0.27	0.28	0.07	0.02
2018_11_14_01	mE14_7	vE14_15	1.1916	18.7	15.03	88.6	0.9	6	5.3	5.87	1656.39		37.76	38.42	559.99	1.1	9.4	9.6	10.1	21143.03		0.5	0.39	0.16	0.08
2017_11_20_03	mE16_1	vE16_01	/	/	/	/	/	/	/	/	/		29.58	25.95	314.94	0.7	9.7	11	12.15	9315.16		/	/	/	/
2017_12_18_0001	mE16_2	vE16_02	0.2346	9.27	16.75	110.24	0.6	4.8	4.5	5.11	1021.34		30.73	29.94	322.79	0.6	7.4	8.3	9.02	9919.52		0.3	0.56	0.34	0.1
2017_12_20_02	mE16_3	vE16_03	0.1298	6.16	12.78	73.13	0.7	4.7	4.4	4.73	450.51		50.72	22.04	378.6	0.6	8.9	10.6	11.06	19203.02		0.12	0.58	0.19	0.02
2019_01_17_00	mE16_4	vE16_04	0.307	7.58	18.34	170.29	0.9	8.9	8.5	8.49	1291.3		31.46	31.26	449.68	1.8	16.2	12.9	14.9	14145.22		0.24	0.59	0.38	0.09
2019_01_17_01	mE16_4	vE16_05	0.1421	/	/	/	/	/	/	/	/		/	/	/	/	/	/	/	/		/	/	/	/
2019_01_17_02	mE16_4	vE16_06	0.1442	/	/	/	/	/	/	/	/		/	/	/	/	/	/	/	/		/	/	/	/
2019_02_07_00	mE16_5	vE16_07	0.0865	2.91	15.94	107.68	1.1	7.1	5.6	5.7	313.45		26.2	30.74	502.15	1.3	16.6	12.9	19.37	13154.28		0.11	0.52	0.21	0.02
2019_02_19_00	mE16_6	vE16_08	0.1889	12.58	14.06	218.93	2.2	12.9	11.1	13.77	2753.02		46.1	22.35	503.41	1.2	26.9	23.7	26.62	23206.17		0.27	0.63	0.43	0.12
2019_02_19_01	mE16_6	vE16_09	0.5803	7.36	13.56	89.89	0.8	5.4	4.6	5.09	661.84		24.6	19.89	225.88	1.1	15.6	16.4	17.39	5556.06		0.3	0.68	0.4	0.12
2019_02_19_03	mE16_6	vE16_10	0.1623	3.28	17.81	123.7	1.7	6.8	5.2	5.71	405.75		13.9	47.59	914	1	15.5	16.5	17.97	12702.83		0.24	0.37	0.14	0.03
2019_02_20_00	mE16_7	vE16_11	0.4103	/	/	/	/	/	/	/			19.71	32.8	475.91	0.6	12	13.9	15.29	9382		/	/	/	/
2019_02_20_01	mE16_7	vE16_12	0.3236	4.53	16.77	176	0.9	11.7	5.9	10.85	798		8.48	28.2	466.5	0.6	13.2	17	20.73	3956.89		0.53	0.59	0.38	0.2
2019_02_20_02	mE16_7	vE16_13	0.1522	1.87	12.39	85.71	1.5	5.6	4.6	5.25	160.63		11.4	23.4	278.69	0.7	11.7	12.7	14.37	3175.67		0.16	0.53	0.31	0.05
