# Supplementary material for: CA1 pyramidal cell diversity is rooted in the time of neurogenesis
Source: eLife. 2021 Nov 1;10:e69270. doi: 10.7554/eLife.69270 (PMC8660020; doi:10.7554/eLife.69270)
Supplement: Figure 6—source data 1. [file elife-69270-fig6-data1.csv]

\ = data not available
																	Input/output curve [pA]
rec	mouse ID	Age (weeks)	cell ID	Location (0-1)	Rm (MOhm)	Tau (ms)	Cm (pF)	AP threshold (mV)	AP amplitude (mV)	AP FWHM (ms)	fAHP (mV)	Sag (mV)	Sag Ratio	Rebound (mV)	Rheobase x2 (pA)		[spikes/s]	20	40	60	80	100	120	140	160	180	200	220	240	260	280	300	320	340	360	380	400
2017_09_28_0000	mE12_1	5.43	E12_01	0.662558	278.0018	17.8713	64.2849	-52.4	98.91	0.9	11.29	-7.11	0.830287	3.11	40			4	12	18	23	25	29	31	25	27	22	19	19	20	15	15	16	13	11	11	10
2017_10_02_0001	mE12_2	6	E12_02	1.180565	89.1548	23.8951	268.0184	-40.89	86.85	1.1	8.27	-2.55356	0.865346	0.95	280			0	0	0	0	0	1	4	7	11	12	13	14	16	17	19	20	21	22	23	24
2017_10_11_0002	mE12_3	7.29	E12_03	0.768079	191	13.9348	72.9443	-49.1	109.39	0.7	11.87	-7.6	0.80216	2.26	80			0	3	17	26	35	40	43	43	46	46	49	50	49	52	43	40	40	37	32	29
2018_02_14_000	mE12_4	5	E12_04	0.620147	140.594	19.538	138.966	-48.223	111.0829	1	8.1265	-3.852	0.8752	1.81	120			0	0	7	14	20	25	29	31	35	37	40	41	43	43	44	45	46	46	46	47
2018_02_14_001	mE12_4	5	E12_05	1.521687	157.6572	28.84	182.9727	-41.5701	82.5777	0.9	16.4718	-3.073	0.8919	1.186	160			0	0	0	3	7	10	11	14	16	18	20	21	20	23	22	24	23	19	24	20
2018_02_14_003	mE12_4	5	E12_06	1.578428	93.6739	17.707	189.0281	-34.52	70.23	0.9	11.66	-3.1368	0.83903	1.0304	280			0	0	0	0	0	0	2	5	7	9	10	12	13	14	14	16	17	15	15	13
2018_02_28_000	mE12_5	7	E12_07	1.181249	142.6075	18.099	126.9146	-44.0393	92.954	0.7	16.0342	-4.9927	0.82572	2.3672	200			0	0	0	0	5	8	11	11	15	17	19	20	23	25	25	23	28	25	22	18
2018_03_01_000	mE12_6	7.14	E12_08	0.419216	157.087	15.1758	96.6076	-49.1653	108.3949	0.9	14.0026	-2.9032	0.89835	0.70115	80			0	2	7	12	20	27	29	29	28	29	35	31	31	/	/	/	/	/	/	/
2018_03_01_003	mE12_6	7.14	E12_09	0.784854	110.0286	20.9008	189.9576	-53.3848	106.9571	0.7	6.1157	-3.8969	0.806	3.4285	120			0	0	1	1	2	3	3	5	5	7	7	8	8	9	10	12	13	13	14	15
2018_03_01_006	mE12_6	7.14	E12_10	0.906616	132.9654	21.6968	163.176	-52.2908	103.0189	0.7	8.5953	-2.5812	0.9074	1.7144	280			0	0	0	0	0	0	1	1	1	1	2	2	2	1	3	3	4	3	3	3
2018_01_22_000	mE14_1	7	E14_01	0.800203	160.1715	23.5559	147.0666	-48.8544	98.3339	0.9	6.5639	-6.731	0.75975	4.2835	120			/	/	/	/	/	/	/	/	/	/	/	/	/	/	/	/	/	/	/	/
2018_01_26_0002	mE14_2	7.57	E14_02	1.158571	214.292	17.8645	83.3654	-45.5099	108.5236	1.1	11.5963	-6.9848		3.9668	120			0	0	10	16	21	26	30	33	36	37	39	40	41	42	42	43	44	44	42	44
2018_02_22_002	mE14_3	6.57	E14_03	0.554254	223.1531	32.9494	147.654	-50.2592	99.8621	1	15.2632	-10.4381	0.76404	3.628	40			9	16	21	26	30	33	35	38	40	42	44	45	46	47	47	49	49	50	51	52
2018_02_22_003	mE14_3	6.57	E14_04	0.785746	144.2297	19.4279	134.7011	-49.6029	105.6444	0.9	9.6476	-8.6043	0.76669	4.0373	80			0	2	6	11	13	16	20	21	24	27	29	31	32	34	34	35	37	36	29	37
2018_03_15_001	mE14_4	4.43	E14_05	0.686552	298.6372	28.2123	94.4701	-46.446	108.7075	0.8	18.6701	-8.7902	0.81792	6.5119	40			9	21	29	35	41	46	50	53	55	51	46	39	33	36	32	28	32	37	37	36
2018_03_15_003	mE14_4	4.43	E14_06	0.807117	182.6919	29.2762	160.2489	-47.1024	112.802	0.7	11.4292	-7.062	0.80624	4.9261	120			0	0	3	12	17	23	27	32	35	37	39	40	42	43	44	45	46	47	47	48
2018_03_15_005	mE14_4	4.43	E14_07	0.791108	203.1399	21.5239	105.956	-46.571	102.0812	0.9	13.3254	-3.0663	0.93738	1.6449	80			0	1	4	9	14	19	23	25	24	27	29	33	25	20	22	18	21	24	20	21
2018_04_23_00	mE14_5	10	E14_08	0.643612	185.1966	18.3663	99.1717	-47.0711	98.6744	0.7	11.6063	-4.9607	0.83989	1.9144	80			0	1	6	14	15	25	25	29	31	33	32	31	27	25	21	17	20	18	15	14
2018_04_23_01	mE14_5	10	E14_09	0.7951328	166.5583	23.5527	141.408	-47.915	91.5481	0.5	8.5849	-5.8517	0.81385	3.91	80			0	1	5	6	5	9	5	8	5	9	7	6	8	6	7	7	7	6	5	5
2018_04_27_00	mE14_6	10.57	E14_10	0.6075113	238.043	16.4684	69.1826	-50.2592	113.2395	0.9	10.2623	-10.107	0.78176	6.162	40			5	19	27	33	37	39	36	36	34	28	26	23	20	18	19	16	17	15	14	14
2018_04_27_01	mE14_6	10.57	E14_11	/	168.5283	12.0557	71.535	-46.9461	103.394	0.9	7.4493	-7.7701	0.79919	5.0383	120			0	0	9	20	25	31	34	37	39	42	42	37	38	40	39	34	30	32	28	26
2018_04_27_02	mE14_6	10.57	E14_12	0.8248667	177.013	15.6229	88.2584	-59.2609	104.9568	0.8	3.2193	-10.1051	0.72822	/	160			0	0	0	1	1	2	3	4	4	4	6	7	8	9	8	8	10	9	7	9
2018_03_05_000	mE16_1	4	E16_01	-0.08964	194.515	25.6079	131.6497	-47.79	110.489	/	8.5745	-7.811	0.7918	4.608	80			0	7	15	21	25	29	31	33	35	36	37	38	38	38	38	37	31	29	28	25
2018_03_05_001	mE16_1	4	E16_02	0.232228	196.1088	24.5421	125.1453	-46.1647	114.5835	0.9	18.0554	-6.6109	0.827	4.86	40			1	9	15	19	24	28	30	32	34	36	34	35	27	21	15	17	14	14	13	9
2018_03_05_003	mE16_1	4	E16_03	1.056907	135.7985	27.6081	203.3019	-46.1647	89.4227	1.2	14.3255	-4.2018	0.87116	3.1505	160			0	0	0	3	6	12	16	21	23	25	27	29	31	31	28	24	22	23	20	16
2018_03_05_004	mE16_1	4	E16_04	0.121622	202.6828	25.949	128.0274	-47.0086	101.6437	0.7	12.6065	-7.7709	0.77869	4.3758	80			0	6	12	17	21	24	27	28	31	32	32	31	24	22	20	20	19	16	16	15
2018_03_06_000	mE16_2	4.14	E16_05	0.35916	209.837	27.2792	130.002	-48.7277	89.2664	1.1	16.81	-3.9799	0.9035	/	80			0	10	16	21	25	28	29	30	32	28	25	20	23	19	14	13	13	12	11	10
2018_03_06_002	mE16_2	4.14	E16_06	-0.24154	190.6481	/	/	-39.9761	86.4221	0.9	14.3739	-7.594	0.77353	4.1907	120			0	0	1	3	3	5	4	5	5	7	7	6	7	5	4	5	6	4	4	4
2018_03_06_003	mE16_2	4.14	E16_07	0.803461	162.5352	23.6263	145.3608	-44.4769	95.1425	1	13.53	-7.2377	0.78014	3.2086	120			0	0	2	3	6	12	16	19	23	26	27	29	29	31	26	16	15	19	17	15
2018_03_13_000	mE16_3	5.14	E16_08	0.098162	134.6234	25.0289	185.9178	-42.1327	99.3932	0.8	16.8677	-1.7186	0.94011	0.64462	200			0	0	0	0	1	2	4	4	5	9	9	11	9	10	9	9	10	9	9	10
2018_03_13_001	mE16_3	5.14	E16_09	0.067259	125.3902	12.3446	98.449	-47.8525	110.0202	0.8	7.3868	-4.7074	0.8158	2.3837	160			0	0	0	9	16	20	22	30	32	34	35	38	41	41	43	44	46	45	47	47
2018_03_13_004	mE16_3	5.14	E16_10	-0.15662	116.4788	20.7778	178.3825	-44.1331	87.9224	0.9	17.2115	-1.6404	0.91445	1.39	320			0	0	0	0	0	0	0	2	3	5	8	9	9	16	17	18	11	15	13	16
					Rm (MOhm)	Tau (ms)	Cm (pF)	AP threshold (mV)	AP amplitude (mV)	AP FWHM (ms)	fAHP (mV)	Sag (mV)	Sag Ratio	Rebound (mV)	Rheobase x2 (pA)
Linear regression with cell location				F	1.184	0.007838	1.785	0.5278	3.425	0.3186	0.7529	0.3976	0.04496	1.217	1.539
	Is slope significantly non-zero?			DFn, DFd	1, 29	1, 28	1, 28	1, 29	1, 29	1, 28	1, 29	1, 29	1, 28	1, 27	1, 29
				P value	0.2854	0.9301	0.1923	0.4734	0.0744	0.577	0.3927	0.5333	0.8336	0.2797	0.2247
				Deviation from zero?	Not Significant	Not Significant	Not Significant	Not Significant	Not Significant	Not Significant	Not Significant	Not Significant	Not Significant	Not Significant	Not Significant
				Equation	Y = -21.37*X + 186.7	Y = -0.1988*X + 22.04	Y = 26.49*X + 118.2	Y = 1.345*X - 47.94	Y = -7.649*X + 105.0	Y = 0.03736*X + 0.8412	Y = -1.377*X + 12.91	Y = 0.6638*X - 6.167	Y = 0.005078*X + 0.8285	Y = -0.7233*X + 3.524	Y = 38.59*X + 102.4
Linear regression with mouse age				F	0.0007759	0.9593	0.983	7.049	0.9773	1.093	11.27	2.565	0.4058	0.5985	0.171
	Is slope significantly non-zero?			DFn, DFd	1, 30	1, 30	1, 30	1, 30	1, 30	1, 30	1, 30	1, 30	1, 30	1, 30	1, 30
				P value	0.978	0.3352	0.3294	0.0126	0.3308	0.3041	0.0022	0.1197	0.5289	0.4452	0.6821
				Deviation from zero?	Not Significant	Not Significant	Not Significant	Significant	Not Significant	Not Significant	Significant	Not Significant	Not Significant	Not Significant	Not Significant
				Equation	Y = 0.1133*X + 171.9	Y = -578.7*X + 4864	Y = -584.0*X + 5006	Y = -0.9063*X - 41.43	Y = 0.8647*X + 94.71	Y = -616.8*X + 5081	Y = -0.9547*X + 17.80	Y = -0.3342*X - 3.720	Y = 380.0*X - 1109	Y = 640.0*X - 1471	Y = -2.673*X + 144.1
