# Supplementary material for: CA1 pyramidal cell diversity is rooted in the time of neurogenesis
Source: eLife. 2021 Nov 1;10:e69270. doi: 10.7554/eLife.69270 (PMC8660020; doi:10.7554/eLife.69270)
Supplement: Figure 8—source data 2. [file elife-69270-fig8-data2.csv]

		DAPI count	cFos count	cFos+/DAPI+	Tdt+ count	cFos+/Tdt+ count	cFos+/Tdt+
Condition	Animal	mean x animal	mean x animal	fraction	total x animal	total x animal	fraction
HC	E12_H1	388.33	23.22	0.06	97	4	0.041
HC	E12_H2	401.67	17.56	0.04	113	2	0.018
HC	E14_H1	377.67	12.67	0.03	113	2	0.018
HC	E14_H2	343.89	33.56	0.1	258	12	0.047
HC	E14_H3	379.89	18.33	0.05	87	4	0.046
HC	E16_H1	466.94	11.33	0.02	150	1	0.007
HC	E16_H2	391.33	27	0.07	44	0	0
Fam	E12_F1	341.33	31.33	0.09	47	9	0.191
Fam	E12_F2	483.22	50.11	0.1	128	13	0.102
Fam	E14_F1	380	44.44	0.12	142	10	0.07
Fam	E14_F2	492.44	45.22	0.09	168	6	0.036
Fam	E14_F3	368.67	36.22	0.1	109	3	0.028
Fam	E16_F1	336.78	25.67	0.08	105	4	0.038
Fam	E16_F2	409.33	32.33	0.08	34	3	0.088
Fam	E16_F3	378.78	35.22	0.09	90	4	0.044
Nov	E12_N1	458.83	39.5	0.09	86	4	0.047
Nov	E12_N2	445	46.89	0.11	127	7	0.055
Nov	E12_N3	393.56	50.67	0.13	154	10	0.065
Nov	E14_N1	424.67	67.17	0.16	206	21	0.102
Nov	E14_N2	424.17	37	0.09	123	8	0.065
Nov	E14_N3	470.83	16	0.03	29	3	0.103
Nov	E14_N4	453.22	49.22	0.11	126	4	0.032
Nov	E16_N1	248.67	32.11	0.13	93	5	0.054
Nov	E16_N2	421.78	45.11	0.11	100	0	0
Nov	E16_N3	412.78	52.78	0.13	94	2	0.021
